# Supplementary material for: Comparison of peripapillary retinal nerve fiber layer and macular thickness in non-diabetic chronic kidney disease and controls
Source: PLoS One. 2022 Apr 6;17(4):e0266607. doi: 10.1371/journal.pone.0266607 (PMC8985942; doi:10.1371/journal.pone.0266607)
Supplement: S1 Table — (XLSX) [file pone.0266607.s001.xlsx]

## Sheet: Sheet1
studyID	Age	Ethnicity	Gender	GroupCKD,NCKD	CausesofCKD	DurationofYear	CKDStages	Dialysis	SBP	DBP	N.antiHPTmedication	laterality	BCVA	S.E	VerticalCDR	SuperiorRNFL	InferiorRNFL	NasalRNFL	TemporalRNFL	AverageRNFL	CST	AverageMT	GCIPL	eGFR
1	41	3	0	0	0	0	0	0	120	80	1	0	0	0	0.3	116	142	82	74	103	252	287	91	112
2	64	0	1	0	0	0	0	0	144	84	1	0	0	0	0.3	103	106	52	57	80	234	288	80	113
3	65	0	1	0	0	0	0	0	120	80	1	0	0.2	-1	0.6	115	130	71	65	95	242	261	77	100
4	38	0	1	0	0	0	0	0	120	80	1	0	0	0	0.5	118	125	63	70	94	267	300	84	115
5	65	1	1	0	0	0	0	0	144	61	3	0	0.1	-0.5	0.4	123	125	80	67	99	212	281	88	100
6	62	0	1	0	0	0	0	0	140	80	1	0	0.2	-0.5	0.4	111	132	63	70	94	236	270	81	105
7	43	0	1	0	0	0	0	0	118	80	1	0	0	0	0.3	133	122	73	75	101	225	280	92	118
8	39	1	0	0	0	0	0	0	140	90	1	0	0.3	-2	0.4	95	119	60	72	86	257	287	80	114
9	46	1	1	0	0	0	0	0	120	80	1	0	0.1	0	0.2	138	142	77	78	109	239	286	89	114
10	47	2	1	0	0	0	0	0	180	110	1	0	0	0	0.4	93	100	79	47	80	224	251	74	105
11	52	0	1	0	0	0	0	0	120	80	1	0	0.2	-0.75	0.4	145	122	71	72	102	216	256	80	109
12	39	0	1	0	0	0	0	0	136	91	2	0	0	0	0.4	125	137	70	81	103	244	267	78	110
13	53	0	0	0	0	0	0	0	120	85	1	0	0	0	0.3	120	111	53	70	88	255	289	86	106
14	51	0	1	0	0	0	0	0	130	80	2	0	0.2	-0.5	0.3	127	131	56	66	95	216	253	78	100
15	65	0	0	0	0	0	0	0	140	80	2	1	0.2	-0.75	0.4	119	142	87	61	102	274	278	86	100
16	59	1	1	0	0	0	0	0	110	70	1	1	0.2	0	0.3	108	106	59	107	95	250	279	85	103
17	43	0	1	0	0	0	0	0	150	90	1	0	0.2	-0.88	0.3	138	166	86	63	113	248	274	85	112
18	62	0	1	0	0	0	0	0	124	74	2	0	0	0	0.3	122	133	69	63	97	193	254	79	99
19	37	0	1	0	0	0	0	0	120	80	1	0	0	0	0.4	109	126	62	62	90	245	267	78	107
20	54	0	1	0	0	0	0	0	120	70	1	0	0.2	-0.1	0.5	139	131	66	69	102	246	265	83	102
21	64	1	0	0	0	0	0	0	120	70	1	0	0.2	0	0.3	106	128	68	88	97	249	282	84	91
22	60	1	1	0	0	0	0	0	150	95	1	0	0.1	-0.5	0.3	111	138	85	86	105	234	277	89	97
23	51	0	0	0	0	0	0	0	160	70	1	0	0	0	0.6	133	112	71	61	94	232	274	86	98
24	63	1	0	0	0	0	0	0	110	80	1	0	0.2	-0.5	0.3	94	118	51	56	80	269	252	65	95
25	63	1	1	0	0	0	0	0	112	68	1	1	0	-2	0.3	129	155	81	69	109	209	273	85	100
26	48	1	1	0	0	0	0	0	120	90	2	1	0.2	-1	0.5	120	125	75	66	97	276	287	90	110
27	62	0	1	0	0	0	0	0	129	78	1	0	0.4	-0.08	0.4	109	116	61	66	88	222	255	68	78
28	45	0	0	0	0	0	0	0	131	77	1	0	0	0	0.3	135	125	62	73	99	251	283	87	87
29	33	0	1	0	0	0	0	0	130	95	1	0	0	0	0.3	160	148	79	77	116	251	297	88	101
30	45	0	1	0	0	0	0	0	138	80	2	1	0	0	0.3	106	106	58	89	90	262	273	83	112
31	47	0	0	0	0	0	0	0	180	120	2	0	0	0	0.3	115	129	87	80	103	253	286	87	65
32	63	0	0	0	0	0	0	0	130	80	2	0	0.1	-0.5	0.3	105	127	82	68	96	265	281	84	98
33	63	0	1	0	0	0	0	0	120	80	1	0	0.2	-0.5	0.3	124	119	62	64	92	244	272	83	109
34	65	0	1	0	0	0	0	0	135	75	3	0	0.2	-0.5	0.4	107	105	71	64	87	236	285	77	108
35	57	0	0	0	0	0	0	0	139	82	2	1	0.2	-1	0.3	90	130	69	56	86	266	249	68	102
36	35	0	0	0	0	0	0	0	127	80	3	0	0	0	0.3	119	130	94	67	102	219	275	81	96
37	65	1	0	0	0	0	0	0	120	80	1	0	0	0	0.3	103	100	60	61	81	249	264	82	80
38	36	0	0	0	0	0	0	0	142	76	1	0	0.2	-0.5	0.5	111	118	63	50	86	209	262	77	123
39	58	1	1	0	0	0	0	0	131	77	1	0	0.3	-1	0.3	135	134	71	95	109	263	277	81	105
40	40	0	1	0	0	0	0	0	153	94	2	0	0.2	0	0.4	151	163	83	67	116	215	280	89	112
41	41	0	0	0	0	0	0	0	128	84	1	0	0	0	0.5	146	147	91	84	117	271	291	94	110
42	59	0	1	0	0	0	0	0	176	106	1	0	0	0	0.6	113	145	69	74	100	233	281	80	123
43	60	1	1	0	0	0	0	0	130	80	1	1	0.2	-1	0.3	120	117	56	70	91	233	274	76	104
44	60	1	1	0	0	0	0	0	168	74	2	0	0.2	0	0.3	105	132	60	68	91	253	297	92	100
45	63	0	0	0	0	0	0	0	127	78	1	0	0	0	0.3	124	128	76	72	100	211	262	82	99
46	48	1	1	0	0	0	0	0	177	103	3	0	0.2	-0.5	0.5	116	117	73	84	98	226	272	79	101
47	44	1	0	0	0	0	0	0	120	80	2	0	0.2	-5	0.3	95	134	64	48	85	259	274	80	112
48	50	1	0	0	0	0	0	0	152	96	1	0	0.2	-0.5	0.4	125	132	55	73	96	227	279	87	113
49	25	0	0	0	0	0	0	0	120	80	2	0	0.2	0	0.5	128	126	67	77	100	250	273	90	128
50	62	1	0	0	0	0	0	0	131	82	1	0	0.2	0	0.4	141	143	78	75	109	281	291	82	120
51	62	0	1	0	0	0	0	0	170	100	2	0	0.2	0	0.5	93	119	68	85	91	247	276	79	115
52	41	0	1	0	0	0	0	0	164	89	1	0	0	0	0.3	117	113	70	57	89	239	274	77	114
53	56	0	1	0	0	0	0	0	160	89	3	0	0.2	0	0.6	98	103	62	52	79	208	248	68	110
54	55	0	1	0	0	0	0	0	139	87	1	0	0	-0.5	0.4	122	109	64	75	93	279	269	82	106
55	59	0	0	0	0	0	0	0	120	80	2	1	0.2	0	0.6	137	140	76	65	104	242	261	76	108
56	60	0	0	0	0	0	0	0	148	82	1	1	0.1	0	0.4	103	112	61	45	80	257	280	76	116
57	53	0	0	0	0	0	0	0	140	90	1	0	0.1	0	0.4	149	145	79	90	116	238	296	92	118
58	65	0	1	0	0	0	0	0	140	80	1	0	0.1	0	0.3	96	109	62	66	83	249	273	81	97
59	64	0	1	0	0	0	0	0	120	80	1	0	0.2	0	0.3	125	132	68	61	96	273	272	78	100
60	57	0	1	0	0	0	0	0	175	79	1	0	0.1	0	0.5	99	107	66	58	82	260	259	74	96
61	65	0	1	0	0	0	0	0	139	76	2	0	0.2	-0.5	0.3	98	140	60	54	88	204	282	83	110
62	53	0	1	0	0	0	0	0	130	80	2	0	0	-0.5	0.5	98	118	58	56	83	220	281	87	105
63	62	1	0	0	0	0	0	0	110	75	1	1	0.1	-0.5	0.5	110	129	72	59	93	272	265	84	102
64	57	0	0	0	0	0	0	0	120	80	1	0	0.2	0	0.4	111	101	66	51	82	266	290	72	113
65	51	0	0	0	0	0	0	0	148	90	1	0	0.2	0	0.3	103	130	59	80	93	237	270	77	108
66	40	0	0	0	0	0	0	0	140	80	1	0	0.2	0	0.3	114	124	85	69	98	274	298	67	98
67	34	0	0	1	1	11	3	1	167	107	1	0	0.7	-0.5	0.3	105	119	53	65	86	193	258	74	13.9
68	37	0	1	1	1	1	1	0	140	78	1	0	0	-0.5	0.6	121	110	57	68	89	246	272	80	97
69	32	0	0	1	1	5	3	1	130	80	1	0	0	-3.5	0.3	120	136	80	76	103	250	284	91	41
70	62	1	0	1	1	8	1	0	120	80	1	0	0	0	0.3	105	124	66	77	93	221	286	85	52
71	34	0	0	1	1	11	3	1	140	72	1	0	0.1	0	0.4	78	81	43	50	63	248	224	52	6
72	65	1	1	1	1	10	2	0	119	58	1	1	0.3	0	0.3	105	109	63	61	84	222	280	82	21
73	69	1	0	1	1	5	2	0	127	83	1	0	0.1	0	0.6	63	88	55	53	65	259	273	75	26
74	52	0	0	1	1	1	1	0	124	80	2	0	0	-0.5	0.3	119	112	89	59	95	211	271	79	29
75	33	1	0	1	1	1	1	0	150	90	2	1	0.2	-1	0.3	87	77	50	98	78	262	248	69	50
76	48	1	1	1	1	10	3	1	135	96	1	0	0.1	-0.5	0.3	115	108	59	66	87	262	272	83	10.1
77	48	0	1	1	5	3	1	0	140	90	2	0	0.2	0	0.4	138	134	67	74	103	235	269	82	32
78	56	0	1	1	5	4	2	0	141	85	2	0	0	-0.75	0.3	130	124	75	73	101	224	258	79	27.7
79	28	0	0	1	4	5	1	0	148	90	3	0	0	-0.25	0.3	140	124	74	68	101	287	298	88	59
80	28	1	0	1	5	5	3	1	152	81	2	0	0	-0.5	0.3	122	133	64	64	96	200	272	82	14
81	37	0	0	1	3	30	3	1	128	85	1	0	0.2	0	0.3	111	134	64	83	98	242	279	84	23.6
82	65	0	0	1	1	15	3	1	136	92	2	0	0.2	0	0.3	104	147	72	66	97	237	278	76	16
83	39	0	1	1	1	3	1	0	130	87	3	0	0.2	0	0.5	121	122	79	75	99	230	271	80	50
84	56	0	0	1	5	12	3	1	138	72	1	0	0.2	0	0.3	91	111	62	95	90	242	286	87	14
85	22	0	1	1	4	10	3	1	130	80	3	0	0.4	-1	0.4	76	106	47	65	74	237	265	70	21
86	64	1	0	1	1	5	1	0	130	80	3	0	0	0	0.5	104	112	75	73	91	241	262	78	77.7
87	35	0	1	1	4	1	1	0	128	78	1	0	0.2	-0.5	0.3	114	124	58	57	88	233	268	73	57
88	22	0	1	1	4	8	1	0	123	64	1	0	0	-0.5	0.2	132	171	83	82	117	225	295	89	39.2
89	20	0	0	1	2	0.5	2	0	150	90	1	0	0	-0.5	0.3	209	185	87	91	142	234	304	92	5.3
90	56	0	0	1	6	1	1	0	135	82	1	0	0.2	0	0.6	137	126	80	73	104	264	284	84	54.9
91	42	0	0	1	5	10	1	0	143	85	2	0	0.1	0	0.5	116	123	62	73	94	232	284	82	59
92	32	0	0	1	6	0.25	2	0	142	86	2	0	0.2	-1	0.4	129	129	84	54	99	240	275	77	8.6
93	62	0	0	1	3	18	2	0	150	79	2	0	0	0	0.6	115	185	89	76	116	284	284	90	16.6
94	55	0	0	1	1	30	2	0	135	85	3	0	0	-0.5	0.3	116	125	57	60	89	249	275	82	15.2
95	57	0	0	1	5	7	3	1	141	79	1	0	0.3	-0.5	0.5	104	115	72	80	93	149	245	39	5
96	46	0	1	1	2	2	3	2	143	85	2	0	0	0	0.5	107	100	62	84	88	247	272	76	3
97	32	0	0	1	1	8	3	1	142	81	1	0	0	-0.5	0.5	107	121	69	76	93	224	266	81	31.7
98	56	0	1	1	1	10	3	2	140	82	1	0	0	-1	0.5	84	103	46	80	78	243	257	71	1.9
99	20	0	0	1	1	6	3	1	138	86	3	0	0.4	0	0.5	103	117	72	50	86	202	235	39	5
100	28	0	0	1	5	2	3	1	180	100	3	0	0.1	-0.5	0.3	139	118	87	56	100	222	255	65	6
101	40	0	1	1	4	4	2	0	144	80	4	0	0	-0.5	0.6	91	115	86	42	84	231	267	75	29
102	50	0	1	1	1	15	3	1	130	80	2	0	0.2	0	0.6	95	112	65	61	83	224	262	68	31.2
103	36	0	0	1	1	1	3	1	140	100	3	0	0	0	0.6	77	44	47	26	48	242	182	41	4
104	62	0	1	1	1	20	3	1	140	90	1	0	0	0	0.3	126	146	72	59	101	207	256	77	28
105	36	0	1	1	4	5	1	0	130	80	1	0	0.2	-1	0.5	108	131	68	67	94	218	278	84	58
106	65	0	0	1	5	3	1	0	158	95	2	0	0.3	-1	0.3	102	132	78	64	94	228	267	84	39.4
107	63	0	0	1	1	5	1	0	154	92	1	0	0.2	0	0.3	125	121	67	83	99	259	310	95	46.3
108	57	0	0	1	1	9	1	0	140	90	2	0	0.1	-0.5	0.6	114	136	64	65	95	261	270	70	50
109	55	0	0	1	1	17	3	1	150	80	2	0	0.2	-0.5	0.5	113	138	78	64	98	231	272	69	5
110	32	0	0	1	1	8	3	1	150	80	4	0	0	0	0.5	84	134	65	62	86	258	276	79	138
111	41	0	0	1	1	7	3	1	139	62	1	0	0.2	0	0.3	42	102	49	33	57	175	218	42	5
112	33	0	0	1	4	9	3	1	150	80	1	0	0	0	0.4	95	58	59	61	68	153	260	59	9
113	38	0	1	1	4	5	1	0	117	71	1	0	0.5	-1	0.4	101	57	58	61	77	205	243	65	57.8
114	59	1	0	1	5	2	1	0	120	80	1	0	0.1	0	0.5	102	78	61	44	71	224	274	79	49
115	37	0	1	1	4	0.25	2	0	144	97	1	0	0	0	0.5	90	98	58	75	80	239	270	76	38
116	32	0	0	1	1	0.25	2	0	120	80	1	0	0	-0.5	0.3	141	109	51	78	95	262	275	78	18
117	57	0	0	1	1	1	1	0	130	80	2	0	0	-0.5	0.3	136	159	78	52	106	221	254	73	32.7
118	54	0	1	1	1	1	2	0	166	101	2	0	0.2	-0.5	0.5	121	101	55	74	88	203	275	84	20
119	52	0	0	1	3	2	2	0	120	70	4	0	0.2	-0.5	0.6	123	139	67	72	100	268	291	91	28
120	36	0	1	1	5	4	1	0	179	93	2	0	0	-0.5	0.3	133	132	76	81	105	224	293	87	63
121	18	0	0	1	5	10	1	0	149	95	1	0	0	0	0.3	141	134	108	72	116	236	290	87	50
122	19	0	1	1	5	10	1	0	140	90	1	0	0	0	0.4	101	113	47	67	82	186	266	69	52
123	65	1	0	1	5	20	2	0	148	88	1	0	0	-0.5	0.5	124	126	72	63	96	223	277	84	24
124	24	0	1	1	4	14	2	0	124	88	1	0	0	0	0.3	122	137	67	68	99	232	282	81	16.8
125	65	0	1	1	5	5	2	0	167	97	1	0	0.2	0	0.5	73	68	52	52	61	211	232	56	15
126	56	0	0	1	1	5	2	0	120	80	1	0	0.2	0	0.5	110	105	48	68	83	281	273	71	17
127	55	1	0	1	1	5	2	0	150	90	1	0	0.2	0	0.3	105	114	60	38	80	263	265	60	15
128	64	0	0	1	1	1	2	0	144	68	2	0	0.4	0	0.3	117	130	62	84	98	223	271	78	16.3
129	65	1	0	1	1	3	2	0	128	80	2	0	0	-0.5	0.3	117	129	53	69	92	244	291	74	19
130	60	0	1	1	1	3	2	0	120	80	2	0	0.3	-0.75	0.3	123	98	59	69	87	242	261	79	22
131	30	0	1	1	1	1	2	0	130	90	2	0	0	-0.5	0.5	94	111	62	72	85	232	275	81	15
132	59	0	1	1	1	1	2	0	131	80	2	0	0.2	-0.75	0.4	96	91	60	55	76	202	265	70	18
